# Supplementary material for: d-Xylitol Production from Sugar Beet Press Pulp Hydrolysate with Engineered Aspergillus niger
Source: Microorganisms. 2024 Dec 3;12(12):2489. doi: 10.3390/microorganisms12122489 (PMC11727921; doi:10.3390/microorganisms12122489)
Supplement: Supplementary file 1 [file microorganisms-12-02489-s001.zip]

Archive with 1 entries (1 files):
- microorganisms-3337505-supplementary.pdf
